# Supplementary material for: A Longitudinal Study of Multidimensional Prosocial Behavior During Adolescence
Source: Child Dev. 2025 Jul 25;96(6):1946–67. doi: 10.1111/cdev.70009 (PMC12598452; doi:10.1111/cdev.70009)
Supplement: Supplementary file 2 — Table S2. [file CDEV-96-1946-s001.xlsx]

## Sheet: Blad1
Table S2. Correlations across timepoints and predictors.
			T1													T2
A)			1	2	3	4	5	6	7	8	9	10	11	12	13	1	2	3	4	5	6	7	8	9	10	11	12	13
	T2	1. CDG	.497**	-0.140362	0.00452383	-0.0210029	-0.102638	-.183*	-0.126349	0.172595	0.171838	0.169837	.250**	0.110159	0.0413413
		2. OPA altruism	-0.00730368	.520**	.354**	.234*	.396**	.200*	.239**	0.0956441	0.145898	0.013952	-0.0942358	0.00867102	0.0661587
		3. OPA emotional support	-0.0317273	.352**	.583**	.443**	.439**	0.0904282	0.0390139	.257**	.219*	0.180108	0.0720073	0.00535031	0.184696
		4. OPA helping solve problems	-0.061433	.227*	.264**	.399**	.239*	-0.0433346	-0.031965	.275**	0.172076	.189*	0.0846192	0.0827311	0.0642025
		5. OPA giving / sharing	-0.126896	.402**	.411**	.340**	.527**	.182*	0.10519	0.0796745	0.171361	0.143288	-0.0682382	-0.0496895	0.0993725
		6. PTM-R public	-0.0364682	0.0668361	0.0134622	-0.0245338	0.0846866	.335**	0.120145	0.0352688	0.142597	0.0806384	-.228*	-0.0155591	-.206*
		7. PTM-R anonymous	-0.113423	0.154361	0.170067	0.173885	.230*	.209*	.579**	0.126232	0.178701	0.0807067	-0.132992	-0.0790278	0.0405854
		8. PTM-R dire	0.0758524	0.128036	.226*	.279**	0.0985979	0.0297277	0.0384264	.312**	.365**	.216*	.189*	0.0454965	0.0291999
		9. PTM-R emotional	0.0830057	0.112744	.197*	.226*	0.0993268	0.121723	0.122763	.351**	.505**	.199*	0.00281434	0.0686726	0.0540002
		10. PTM-R compliant	.184*	0.120889	.200*	.353**	0.114888	-0.0651938	0.0360615	0.142541	.207*	.280**	.250**	.247*	-0.0697197
		11. PTM-R altruism	0.0822196	0.0919082	0.171672	.285**	0.0794549	-.324**	-0.172941	0.0429397	-0.0431125	0.179903	.535**	.202*	-0.0695375
		12. SVO	.226*	0.0533211	0.0436167	0.150133	0.0329496	-0.000469017	-0.0545698	0.0830837	0.0996425	0.164445	.226*	.436**	-0.162499
		13. ART	0.0221948	-0.0313335	0.147579	0.0204235	0.107965	-0.10544	-0.110891	-0.0365279	-0.0444954	0.0245375	0.0912302	-0.0704192	.756**
	T3	1. CDG	.293**	-0.0698032	-0.0365114	-0.0873766	-0.0130112	-0.13614	-0.0527655	0.0902618	0.0556328	0.112544	.245**	-0.0865875	-0.0741302	.686**	-0.102761	0.0344095	-0.0782738	-0.131734	-0.10828	-.199*	0.032381	-0.0452417	0.0773844	0.182178	0.124063	-0.062972
		2. OPA altruism	-0.0128818	.297**	.275**	0.116341	.268**	.230*	0.00914843	0.140737	0.152458	0.0385901	0.0027898	.228*	-0.0155142	-0.122773	.577**	.453**	.325**	.430**	-0.010234	0.107886	0.161143	0.0250188	0.114474	0.114193	0.00731819	0.0443849
		3. OPA emotional support	0.0770931	.256**	.479**	.269**	.283**	0.0949628	-0.163036	.237*	.281**	0.140335	0.149957	0.140097	0.0612979	-0.00581502	.538**	.718**	.429**	.572**	-0.0229083	-0.0981796	.358**	.224*	0.136826	0.148298	0.00987772	.259**
		4. OPA helping solve problems	0.0343955	.265**	.320**	.329**	.298**	0.0782937	0.0170348	.312**	.278**	0.168914	0.148433	.203*	-0.11739	-0.0130275	.395**	.469**	.467**	.439**	0.102461	0.191463	.394**	.246*	0.146969	0.0686724	0.0259916	-0.0212627
		5. OPA giving / sharing	-0.00164633	.375**	.318**	0.166055	.363**	.217*	0.0447283	0.132638	.224*	0.0759287	-0.00193868	0.0744116	-0.0771842	-0.0694088	.545**	.496**	.335**	.516**	-0.0368781	0.146782	.224*	0.110078	0.0870574	0.111869	-0.0111705	0.014483
		6. PTM-R public	-0.0803184	0.0193635	-0.0303605	-0.0666142	0.0180399	.331**	0.0310652	0.104703	0.155568	0.0511057	-.242*	0.0435199	0.0160294	-0.0775515	0.128891	0.0683723	0.0527872	0.0959249	.262**	-0.0271742	0.0428957	0.16422	-0.0875311	-.227*	0.115307	-0.0496994
		7. PTM-R anonymous	-0.0935464	0.16135	0.160798	0.138762	.219*	0.0735015	.337**	0.162577	0.0544571	-0.0165331	-0.0505796	0.0343347	0.0254002	-0.139013	.247*	0.0976973	0.18499	0.170656	-0.113672	.469**	0.145099	0.136335	.198*	0.112842	0.0858141	-0.118236
		8. PTM-R dire	0.00540438	0.150523	.255**	.211*	0.130954	0.0486879	-0.0959449	.224*	.268**	0.098344	0.12819	0.0693982	-0.0168543	0.0226249	0.178206	.397**	.491**	.275**	-0.0758203	0.11394	.523**	.434**	.276**	0.126051	0.0894028	0.0048313
		9. PTM-R emotional	0.0404054	0.0779179	0.181082	.222*	.200*	0.118338	-0.0907064	.352**	.413**	.248**	0.0712277	-0.0222868	-0.0658512	0.152747	0.0558422	.223*	.371**	0.184873	0.0244062	-0.00926169	.333**	.363**	0.12526	0.0509778	0.0724575	0.0383357
		10. PTM-R compliant	0.177165	0.0336228	.222*	.223*	0.10346	-0.112534	-0.0521326	.254**	.218*	0.129766	0.130049	-0.023459	-0.110171	0.156446	0.138622	.364**	.471**	0.186178	-0.135388	0.108854	.356**	.255**	.326**	0.111932	-0.0651552	0.022052
		11. PTM-R altruism	.282**	0.103198	0.114515	0.0785025	0.0221387	-.260**	-0.111746	0.11471	0.118759	.218*	.396**	0.109213	-0.176994	.196*	-0.0259184	0.108479	0.112162	0.0434573	-.339**	-0.123519	0.148795	-0.0164646	0.177474	.505**	0.152636	-0.00627915
		12. SVO	0.0457459	0.0403479	0.0852087	0.145979	0.0639032	-0.171974	-0.00481318	-0.115693	-0.118824	-0.0315499	0.0642162	0.166186	-.209*	.204*	-0.123291	0.0201273	-0.0680399	-0.0274214	-0.154309	-0.0438035	-0.06794	-0.0361906	-0.00480665	.247*	.402**	-.233*
		13. ART	0.0117575	-0.124094	0.127924	-0.0368615	0.139175	-0.104619	-0.102382	0.000685656	0.0170454	-0.0107758	0.0279709	-0.143081	.666**	0.178864	0.164907	.404**	0.160393	.336**	-0.173191	-0.133341	0.141998	0.136275	-0.0751416	-0.176604	-.220*	.855**
			T1													T2													T3
B)			1	2	3	4	5	6	7	8	9	10	11	12	13	1	2	3	4	5	6	7	8	9	10	11	12	13	1	2	3	4	5	6	7	8	9	10	11	12	13
	Linear age at T1		-0.0388212	-0.0853233	0.100637	0.122576	.175*	-.215*	-0.0430664	-0.138679	-0.0817555	-0.0160397	0.141929	-0.0379503	.633**	0.0957251	-0.0184415	.301**	0.0863564	.182*	-.270**	-0.0231814	0.148008	0.0014172	0.098097	0.0700564	-0.129967	.608**	0.120648	-0.0775616	0.134276	0.079188	-0.00120578	-0.0153879	-0.0227885	0.127582	0.0903588	0.0665363	0.0655934	0.0696241	.632**
	Quadratic age at T1		0.0645429	0.0579498	0.0597696	-0.00916412	-0.152319	-0.0417387	0.0854634	0.0733416	-0.0278913	-0.00292616	-0.0252076	0.00737089	.502**	0.0823443	-0.0453456	-.177*	-0.0677062	-.299**	0.0032695	0.0199978	-0.172894	-0.150576	-0.0857779	0.0522416	-0.135862	-0.00846762	-0.0525697	0.030572	-0.166337	-0.173873	-0.153097	0.00868283	0.00996505	-0.128363	-.205*	-0.128918	-0.116294	-0.126079	-0.16735
	PDS at T1		.181*	0.124605	.390**	.275**	.203*	-0.0999156	-0.109999	0.161977	0.112638	.249**	0.172884	.202*	.296**	.192*	0.154191	.474**	0.139878	.231*	-.264**	0.0322166	0.17009	0.0190142	0.176084	0.187519	0.0526609	.402**	0.0883693	.259**	.434**	.225*	.267**	-0.101618	-0.0267166	0.145766	0.112706	.232*	0.136661	0.150495	.384**
	Linear age at T2		0.0155772	-0.0812764	0.140014	0.134554	0.141286	-.226*	-0.126632	-0.136447	-0.101169	-0.010957	.203*	-0.0569219	.623**	0.0915707	-0.0166949	.304**	0.0877113	.185*	-.272**	-0.0227988	0.14995	0.000523135	0.10065	0.0731718	-0.124045	.607**	0.0941091	-0.0697369	0.173211	0.0497164	0.0129135	-0.0410515	-0.0525671	0.0997346	0.070964	0.164269	0.115804	0.0708991	.593**
	Quadratic age at T2		0.0556849	0.0800181	0.0317893	-0.0176194	-0.146392	-0.0304965	0.115693	0.0305581	-0.0402035	-0.0388056	-0.0341474	0.0379017	.452**	0.0606816	-0.0563101	-.204*	-0.0851532	-.313**	0.0218541	0.0141877	-.189*	-0.153543	-0.091648	0.0504831	-0.136265	-0.0565923	-0.0576456	0.0209138	-.206*	-0.186492	-0.164512	0.0433497	0.00696103	-0.18572	-.251**	-0.185314	-0.144739	-0.0799885	-.226*
	PDS at T2		0.0335776	-0.00459592	.301**	.221*	0.176064	-0.109592	-0.135415	0.0618356	0.128677	0.102412	0.122998	-0.00426923	.399**	0.141458	0.0868051	.434**	.192*	.270**	-.201*	-0.00927467	.289**	0.137254	.191*	0.106904	-0.0583381	.465**	0.0793123	0.136157	.390**	.217*	.242*	-0.0157566	0.0195281	.204*	0.186963	.271**	0.0718444	0.154431	.515**
	Linear age at T3		0.00336545	-0.0733092	0.117289	0.0941682	.226*	-.198*	-0.0227352	-0.17213	-0.110903	-0.0344799	0.111411	-0.0492138	.669**	0.112158	-0.00215654	.292**	0.0543503	.220*	-.268**	-0.0436304	0.145235	0.0306423	0.0707622	0.00975777	-0.140586	.632**	0.106322	-0.0755662	0.135299	0.0726221	-0.00325574	-0.0213823	-0.015782	0.129954	0.0883283	0.0741108	0.0672786	0.0653577	.635**
	Quadratic age at T3		0.0268385	0.0574406	0.0239845	-0.00945123	-0.165134	-0.0545008	0.104334	0.133711	0.0161464	0.027732	-0.0118022	-0.00343502	.558**	0.080321	-0.0456029	-0.172732	-0.0291949	-.296**	-0.0213991	0.0742967	-0.153299	-0.0982954	-0.0528581	0.0540742	-0.113454	0.0291617	-0.0691326	0.0100137	-.192*	-.188*	-0.178655	0.0155798	-0.00927059	-0.159065	-.224*	-0.166858	-0.13336	-0.134071	-0.176815
	PDS at T3		0.0679587	0.0363022	.352**	.199*	.255**	-0.107785	-0.110632	0.147371	.253**	0.120703	.190*	0.0495404	.270**	.187*	0.0981697	.435**	.233*	.290**	-.272**	-0.0432501	.230*	0.170155	0.078215	0.083589	-0.0531527	.440**	.199*	0.150013	.438**	.357**	.265**	-0.0956464	0.0581291	.267**	.301**	.252**	0.156139	0.0574323	.470**
	COVID-19																												0.0825653	0.0293636	.267**	.240*	0.165573	0.0136038	0.173782	0.140284	.200*	0.124085	0.00782362	0.126366	.474**
	Females
		Testosterone at T1	0.0697185	0.104137	0.128515	-0.163797	0.0683101	-0.0191496	-0.0139383	.272*	0.116331	0.0182569	0.149424	0.16894	0.0227959	0.0657322	0.0202609	-0.0832471	-0.0437918	0.0873298	-0.0522921	-0.0610014	-0.189302	-0.0234682	0.160324	0.0713777	0.0651452	0.0368437	-0.0583419	0.0816074	0.154485	0.18069	0.168948	-0.13454	-0.0112048	0.0499561	0.127171	-0.116147	0.119985	0.106611	0.166927
		Estradiol at T1	0.107962	0.136752	0.11587	-0.0829625	-.300**	-.355**	-0.15044	-0.211243	-.236*	-0.151213	-0.0950452	-0.156922	-0.0253965	-.291*	-.299*	-0.192635	-0.102904	-.260*	0.0440833	-0.117581	-0.158338	-0.166624	-0.127189	-0.109202	-0.0429271	-0.228587	-0.160087	-0.102663	-0.115372	0.140154	0.0875299	-0.0783849	0.182778	-0.014382	-0.199991	-0.0171085	-0.0274326	-0.0087777	0.147346
		Testosterone at T2	.237*	0.12455	0.122021	0.0500122	0.11099	0.0457541	0.120358	0.0669774	0.0656203	-0.169123	0.0802921	0.133857	0.0503065	0.0163852	0.0551138	0.00832331	0.149655	0.221878	0.0455556	-0.012717	-0.0356181	0.187849	-0.000563666	0.064321	.315**	0.0546408	0.157495	0.229536	-0.00906257	0.13518	0.121885	-0.0773948	-0.0112147	-0.123819	-0.076874	-0.108763	0.154291	0.198473	0.195679
		Estradiol at T2	0.180423	0.131825	-0.00504965	-0.0645464	-0.208195	-0.0905425	-0.00598144	-0.0273161	-0.0941717	-0.00875624	-0.0170782	-0.031143	-0.0114575	-0.0905723	-0.108523	-0.0665972	0.0299837	0.0547738	-0.104576	-0.0544165	-0.173603	-0.110702	-0.0778403	-0.203071	0.00869677	-0.0458911	-0.190947	-0.0179023	0.0889976	0.0213528	0.136841	0.0501371	-0.0322532	0.177081	-0.0335272	-0.0138282	0.0660808	-0.0372016	-0.079164
		Testosterone at T3	0.032885	-0.0365553	-0.141544	0.153926	0.0297756	0.0022364	0.170269	0.0499409	-0.0559011	0.030968	-0.148869	-0.0864346	0.113173	0.0314749	-0.112142	0.0954148	0.155324	.287*	-0.0415691	0.016452	-0.0241799	-0.136896	0.170379	-0.03053	0.107674	0.183299	-0.0513192	-0.120992	0.183529	0.0579612	-0.180942	-0.0388442	-0.145392	-0.0860384	0.102922	-0.145226	-0.0570818	0.0180756	0.000789179
		Estradiol at T3	0.149302	0.00629062	-0.109951	0.0635864	-0.0297623	-0.0379043	0.1398	0.100217	0.0966045	0.12166	-0.0878587	0.0657104	-0.00918059	-0.0269347	-0.0473394	0.194502	0.153515	0.0896889	-0.0402917	-0.20269	-0.236063	-0.212465	-0.0131147	-0.121316	0.116596	0.0883953	0.102282	-0.0114436	0.0697259	-0.0602649	-0.189753	0.0492171	-0.0936867	0.0559493	-0.0258288	-.300*	-0.0584425	-0.0803814	-0.0531719
	Males
		Testosterone at T1	-0.208553	-0.0764114	0.0147666	0.18278	0.0765174	0.261304	.330*	.343*	.423**	0.25491	-0.0525469	0.22749	.383**	0.164993	0.277215	-0.163601	-0.13289	-0.111963	-0.247306	-0.0416393	0.0363043	-0.0769265	0.25895	-0.00280769	-0.0635071	-0.0086718	0.0103013	0.00613065	0.243899	0.0808525	.392**	0.264659	0.0900825	0.0803963	-0.119953	0.126179	.392*	.468**	.497**
		Estradiol at T1	-0.121313	-0.0975365	0.0871116	-0.168332	-0.0286579	-0.119878	0.235641	0.10698	-0.192232	0.0453937	-0.0209464	-0.0169292	-0.0532497	-0.0537576	-0.243044	0.00759104	-0.164778	-0.113506	0.0545681	0.206283	0.129855	-0.0965605	-0.105333	-0.0714793	-0.152076	-0.170288	-0.0527256	-0.158716	-0.0659155	0.0335927	-0.250862	-0.179047	-0.196081	-0.0969976	-0.142118	-0.29059	0.157164	0.1399	0.0484002
		Testosterone at T2	-0.192147	0.0848075	0.139426	0.0392923	0.100284	0.273936	0.251006	0.265452	.427**	0.294255	0.0178257	0.252647	0.206978	0.16123	.426**	0.0441826	-0.153444	-0.0558053	-0.271684	0.00694994	0.215563	0.0518645	.319*	0.225751	0.23311	0.202054	.366*	0.140815	0.0976368	0.224052	0.2213	0.189424	0.186682	-0.0433089	-0.152361	-0.0460449	0.283019	.385*	.383*
		Estradiol at T2	-0.210867	0.0505445	0.0521706	-0.107734	-0.012136	0.0135831	0.187021	0.193922	0.0516597	0.00200472	0.125084	0.0845078	0.0301529	-0.0427162	0.0291613	-.330*	-0.308013	0.0436187	-0.208236	-0.163201	0.181318	-0.142951	-0.00173677	0.0296939	-.359*	-0.219522	0.0551016	-0.179227	-0.10806	0.184672	.319*	0.173025	-0.306641	0.025013	-0.124895	-0.127692	0.264778	0.193958	.344*
		Testosterone at T3	-0.131458	0.0893775	0.161786	0.225969	0.188544	0.131023	0.307347	0.284326	.433*	0.216112	0.251425	0.101744	0.286182	0.263576	.418*	0.174159	-0.0279116	0.171626	-0.176249	-0.0224044	0.154296	-0.0390873	0.264494	.443**	0.0810416	0.237048	.445**	0.228316	0.117735	0.273727	-0.00842898	0.0826969	0.0176342	-0.103273	0.164825	0.0368298	.583**	.387*	.427*
		Estradiol at T3	-0.12165	-0.0561344	0.0591171	-0.261986	0.0752044	0.235117	0.113325	0.251308	.364*	-0.0637832	0.0744991	0.0738499	0.0127302	-0.0732401	0.152988	-0.137947	-0.343455	0.218885	-0.190394	-.385*	0.0293695	-0.0586763	-0.0208438	-0.0119141	-0.28689	-0.241387	0.0219144	-0.095923	-0.0285569	0.151827	0.195053	.391*	-0.110967	-0.0899911	0.148681	0.01169	.452*	0.126227	0.344571
	Note. COVID-19 = Perceived impact of COVID-19; PDS = Pubertal Development Scale; CDG = Charity Dictator Game; OPA = Opportunities for Prosocial Actions; PTM-R = Prosocial Tendencies Measure – Revised; SVO = Social Value Orientation; ART = Adolescent Risk-Taking Questionnaire. Testosterone and estradiol levels were log transformed. * p < .05 ** p < .01
